# Supplementary material for: Synthesis and Antiproliferative Activity of Novel Dehydroabietic Acid-Chalcone Hybrids
Source: Molecules. 2022 Jun 5;27(11):3623. doi: 10.3390/molecules27113623 (PMC9181926; doi:10.3390/molecules27113623)
Supplement: Supplementary file 1 [file molecules-27-03623-s001.zip]

Archive with 1 entries (1 files):
- molecules-1724271-supplementary.pdf
